# Supplementary material for: Sindbis Virus Replicon-Based SARS-CoV-2 and Dengue Combined Vaccine Candidates Elicit Immune Responses and Provide Protective Immunity in Mice
Source: Vaccines (Basel). 2024 Nov 19;12(11):1292. doi: 10.3390/vaccines12111292 (PMC11599113; doi:10.3390/vaccines12111292)
Supplement: Supplementary file 1 [file vaccines-12-01292-s001.zip]

Archive with 6 entries (6 files):
- Figure 3.xlsx
- Figure 4.xlsx
- Figure 5.xlsx
- Figure 6.xlsx
- Figure 7.xlsx
- Uncropped WB images Fig 2C-D+Fig 3E-F.pdf
