# Supplementary material for: Sindbis Virus Replicon-Based SARS-CoV-2 and Dengue Combined Vaccine Candidates Elicit Immune Responses and Provide Protective Immunity in Mice
Source: Vaccines (Basel). 2024 Nov 19;12(11):1292. doi: 10.3390/vaccines12111292 (PMC11599113; doi:10.3390/vaccines12111292)
Supplement: Supplementary file 1 [file vaccines-12-01292-s001.zip › Figure 3.xlsx]

## Sheet: Figure3A
RNA copy number		VRP-Control	RBD-DENV2-NS1	RBD-DENV2-80E	RBD-DENV1-NS1	RBD-DENV1-80E	HR1HR2-DENV2-NS1	HR1HR2-DENV2-80E	HR1HR2-DENV1-NS1	HR1HR2-DENV1-80E
	4 h	5.39776	3.51311	4.70772	5.09435	4.94264	3.86113	4.76985	4.95287	5.02872
	8 h	5.78671	5.80907	5.81665	6.03117	6.03014	5.91098	5.66519	5.61628	5.4632
	12 h	5.72747	5.93548	5.64304	5.61419	5.22607	5.74863	5.80458	5.48816	5.9545
	16 h	5.88836	6.04777	5.85699	5.88836	6.07127	6.03053	6.17888	5.83895	6.07465

## Sheet: Figure3B
SINV pseudovirus virus titer（PFU/mL)	VRP-Control	RBD-DENV2-NS1	RBD-DENV2-80E	RBD-DENV1-NS1	RBD-DENV1-80E	HR1HR2-DENV2-NS1	HR1HR2-DENV2-80E	HR1HR2-DENV1-NS1	HR1HR2-DENV1-80E
	1.13333e+07	15000000	1.73333e+07	18000000	32000000	1.76667e+07	23000000	30000000	2.06667e+07
	14000000	18000000	18000000	2.13333e+07	28000000	2.06667e+07	19000000	2.06667e+07	2.53333e+07
