# Supplementary material for: Sindbis Virus Replicon-Based SARS-CoV-2 and Dengue Combined Vaccine Candidates Elicit Immune Responses and Provide Protective Immunity in Mice
Source: Vaccines (Basel). 2024 Nov 19;12(11):1292. doi: 10.3390/vaccines12111292 (PMC11599113; doi:10.3390/vaccines12111292)
Supplement: Supplementary file 1 [file vaccines-12-01292-s001.zip › Figure 4.xlsx]

## Sheet: Figure 4B
OD450nm	DREP Control	RBD-DENV2-NS1	RBD-DENV2-80E	RBD-DENV1-NS1	RBD-DENV1-80E	HR1HR2-DENV2-NS1	HR1HR2-DENV2-80E	HR1HR2-DENV1-NS1	HR1HR2-DENV1-80E	PBS-control
	0.052	0.253	0.146	0.24	0.238	0.335	0.118	0.251	0.177	0.06
	0.059	0.268	0.158	0.186	0.271	0.241	0.23	0.463	0.298	0.086
	0.061	0.205	0.208	0.313	0.388	0.283	0.252	0.203	0.216	0.082

## Sheet: Figure 4C
OD450nm	VRP Control	RBD-DENV2-NS1	RBD-DENV2-80E	RBD-DENV1-NS1	RBD-DENV1-80E	HR1HR2-DENV2-NS1	HR1HR2-DENV2-80E	HR1HR2-DENV1-NS1	HR1HR2-DENV1-80E	PBS-control
	0.048	0.257	0.285	0.385	0.246	0.332	0.572	0.211	0.329	0.072
	0.069	0.645	0.491	0.537	0.301	0.236	0.219	0.209	0.294	0.055
	0.06	0.352	0.475	0.361	0.375	0.5	0.615	0.37	0.414	0.138

## Sheet: Figure 4D
RT-qPCR	Liver		IFN-α			IFN-β			CXCL-10			IFN-γ			TNF-α			IL-6
		VRP-Control	1	1	1	1	1	1	1	1	1	1	1	1	1	1	1	1	1	1
		RBD-DV2-NS1	8.38488	0.978891	0.87815	1.55076	0.955081	1.44252	0.557393	9.10572	1.16724	2.72543	0.378345	0.693941	0.453106	0.154089	4.90851	0.77076	0.816797	0.545373
		RBD-DV2-80E	8.08528	0.193993	1.63412	0.452028	2.98325	0.259574	1.17245	6.69418	0.950817	0.754303	0.163698	0.459421	8.40769	1.66483	2.91406	8.76791	1.236	2.08874
		HR1HR2-DV2-NS1	2.06158	1.27743	0.927033	2.45511	6.25636	2.94308	0.525838	1.84398	0.762446	0.700099	0.423577	0.868752	9.17239	1.09077	2.2669	5.17656	0.827974	0.927934
		HR1HR2-DV2-80E	2.8234	0.417479	1.00468	0.879088	6.07974	5.17036	1.05143	2.56698	1.06487	0.602364	0.279193	0.93148	9.9056	0.417069	9.83115	10.1099	8.99764	3.48855
		RBD-DV1-NS1	2.5439	0.401196	1.67705	0.902221	6.50719	3.78037	0.577751	1.76607	1.7418	0.596292	0.0688779	0.366106	0.472219	0.786397	0.361232	9.83298	4.89929	3.74927
		RBD-DV1-80E	1.51188	0.297124	3.62562	2.71332	1.47422	0.70372	0.792744	1.46759	1.26274	0.410665	0.219049	0.588307	7.89502	0.486127	2.12159	9.11799	2.09686	1.19777
		HR1HR2-DV1-NS1	1.75842	0.607921	3.4756	1.76187	1.18742	0.238847	0.391973	1.35393	1.60303	0.729533	0.267995	0.446311	6.71161	0.141709	1.05909	2.78722	0.283685	1.62186
		HR1HR2-DV1-80E	2.07098	0.297158	2.42873	0.211049	3.71893	4.74977	0.472385	1.93696	0.420642	0.772968	0.371387	0.718934	6.78567	0.403616	1.68199	3.03637	0.295052	1.38805
		PBS-control	1.08509	0.392683	0.754512	0.599146	0.253476	0.163965	1.19308	1.17636	0.963877	0.757658	1.17128	0.715763	1.08509	0.818716	0.599146	0.366136	0.562387	0.392683
	Spleen		IFN-α			IFN-β			CXCL-10			IFN-γ			TNF-α			IL-6
		VRP-Control	1	1	1	1	1	1	1	1	1	1	1	1	1	1	1	1	1	1
		RBD-DV2-NS1	1.02207	1.61005	0.912848	2.35253	1.41679	10.0016	0.428835	0.7776	0.390175	0.925376	0.947726	1.08573	0.981698	1.00921	0.316601	1.40223	0.57843	0.661686
		RBD-DV2-80E	4.15781	2.98583	5.23732	2.17869	1.15238	1.00994	0.74987	0.826262	0.369191	0.941428	0.809009	0.448444	0.505226	0.860673	4.05721	2.61089	0.42688	0.220955
		HR1HR2-DV2-NS1	1.04889	1.67229	1.09435	0.100648	0.889602	3.11581	0.778726	0.505226	0.860673	1.15309	0.77946	1.33523	0.826262	0.369191	1.72122	1.2393	0.255609	0.366106
		HR1HR2-DV2-80E	1.13395	0.509719	2.25613	5.39553	9.72465	13.2967	0.809348	0.973	0.611553	0.960073	1.24919	1.16992	0.973	0.611553	1.23055	1.84066	1.23522	0.459421
		RBD-DV1-NS1	0.890552	1.44459	1.77079	1.38143	2.36336	1.34104	0.728118	0.672085	0.760789	0.775786	0.764263	0.316473	0.672085	0.760789	0.785748	3.85982	0.554344	1.31762
		RBD-DV1-80E	0.656112	1.06342	1.13046	2.52272	9.1916	0.816292	0.875554	0.372583	0.0753588	1.22741	0.51143	0.773293	0.372583	0.0753588	0.879638	2.19067	0.612991	0.163698
		HR1HR2-DV1-NS1	1.08148	1.3686	1.21618	3.19286	1.22937	3.15016	1.20166	0.729701	0.777302	1.54837	1.13311	0.913357	0.729701	0.777302	0.945889	1.89972	0.720038	0.980674
		HR1HR2-DV1-80E	1.31852	1.06862	1.55793	2.47168	3.57749	3.76087	0.850904	0.466508	0.922994	1.30661	0.370753	0.938042	0.466508	0.922994	1.35646	1.429	0.537364	0.744352
		PBS-control	0.370969	0.607055	1.04518	0.332802	0.757658	0.55506	0.963877	0.424328	0.387567	0.4188	1.13387	1.19308	0.650599	0.332802	0.499563	0.618356	0.337195	0.493055
	Lungs		IFN-α			IFN-β			CXCL-10			IFN-γ			TNF-α			IL-6
		VRP-Control	1	1	1	1	1	1	1	1	1	1	1	1	1	1	1	1	1	1
		RBD-DV2-NS1	0.790774	0.626175	0.726782	2.77021	1.1696	1.06747	2.66091	0.818427	1.77176	2.66091	7.73538	2.81497	0.351742	3.39328	0.468994	2.3758	0.592565	0.741255
		RBD-DV2-80E	1.54144	1.02618	0.977951	2.52578	3.78732	2.01588	1.09552	1.24854	0.504273	1.09552	1.24854	0.969433	0.757329	5.96939	0.939622	1.02052	1.01913	0.861902
		HR1HR2-DV2-NS1	0.647319	0.527389	0.644452	0.526765	4.11342	0.554583	0.862351	0.849476	1.56641	0.862351	0.849476	1.17242	1.25714	0.186787	0.218412	1.08814	0.514491	0.441139
		HR1HR2-DV2-80E	0.361115	0.81748	1.59309	0.374693	0.249734	0.894732	5.19974	2.30242	2.33864	5.19974	3.50233	2.89889	0.580206	0.139286	0.451031	3.40765	0.444008	1.20285
		RBD-DV1-NS1	0.265935	0.298527	1.08776	0.278887	0.694892	0.368968	2.79013	0.773951	1.21086	2.79013	4.52826	2.59471	0.463533	0.129673	0.100171	3.03991	0.508226	0.532031
		RBD-DV1-80E	0.47337	1.23679	0.870749	0.578751	1.71839	0.771866	0.917539	1.33002	0.0769097	0.773951	1.33002	1.10313	1.25824	0.917407	0.121686	1.14963	0.643168	0.265487
		HR1HR2-DV1-NS1	0.577813	0.731676	1.40987	0.59886	2.27093	0.880324	0.385186	0.476418	5.31707	0.385186	0.476418	0.399037	1.01579	1.44301	0.628286	0.826268	1.23841	1.42603
		HR1HR2-DV1-80E	0.444812	1.12543	0.760857	0.490851	0.348115	1.34758	0.436994	1.38059	1.05315	0.436994	1.38059	2.25785	0.830604	0.465612	0.880935	0.575522	2.14041	1.01508
		PBS-control	1.20883	0.587666	0.6103	0.534642	1.16039	0.541699	0.936962	0.94933	0.626517	0.618355	1.04518	0.937387	0.198072	0.488231	0.642742	0.975108	0.662548	0.91956
