# Supplementary material for: Sindbis Virus Replicon-Based SARS-CoV-2 and Dengue Combined Vaccine Candidates Elicit Immune Responses and Provide Protective Immunity in Mice
Source: Vaccines (Basel). 2024 Nov 19;12(11):1292. doi: 10.3390/vaccines12111292 (PMC11599113; doi:10.3390/vaccines12111292)
Supplement: Supplementary file 1 [file vaccines-12-01292-s001.zip › Figure 5.xlsx]

## Sheet: Figure 5A
Inhibition rate （%）	DREP-Control	RBD-DENV2-NS1	RBD-DENV2-80E	RBD-DENV1-NS1	RBD-DENV1-80E	HR1HR2-DENV2-NS1	HR1HR2-DENV2-80E	HR1HR2-DENV1-NS1	HR1HR2-DENV1-80E	PBS-control
	0.34	37.68	21.27	16.47	21.75	43.62	20.87	34.67	20.39	0.58
	1.47	45.48	16.47	14.09	58.08	32.25	30.36	48.34	47.31	2.16
	0.75	48.8	26.35	32.42	45.36	24.86	15.69	50.97	31.04	-5.6

## Sheet: Figure 5B
Inhibition rate （%）	VRP-Control	RBD-DENV2-NS1	RBD-DENV2-80E	RBD-DENV1-NS1	RBD-DENV1-80E	HR1HR2-DENV2-NS1	HR1HR2-DENV2-80E	HR1HR2-DENV1-NS1	HR1HR2-DENV1-80E	PBS-control
	1.3	24.09	29.14	21.26	23.38	27.43	38.07	23.64	43.53	-3.4
	0.18	43.53	37.92	18.05	23.48	41.92	23.6	43.87	34.25	-5.47
	2.36	49.83	36.31	34.36	35.28	39.4	32.76	21.08	34.94	1.32

## Sheet: Figure 5C
Fold change SARS-CoV-2 RNA	DREP-Control	RBD-DENV2-NS1	RBD-DENV1-80E	HR1HR2-DENV1-NS1	PBS-control
	1	0.117849	0.26335	0.31542	1.13186
	1	0.523878	0.112251	0.0832089	0.871602
	0.814181	0.071276	0.173744	0.00557332	1.30069

## Sheet: Figure 5D
Fold change SARS-CoV-2 RNA	VRP-Control	RBD-DENV2-NS1	RBD-DENV2-80E	HR1HR2-DENV2-NS1	PBS-control
	1	0.102557	0.0482447	0.127272	0.926106
	0.849397	0.0349838	0.169608	0.0451553	1.15375
	0.760437	0.0177817	0.0714645	0.115825	0.876108

## Sheet: Figure 5G
DENV1 Virus titer（PFU/mL）	DREP-Control	RBD-DENV1-NS1	RBD-DENV1-80E	HR-DENV1-NS1	HR-DENV1-80E	PBS-control
	7.58358	3.36791	2.989	2.8014	3.26316	6.36798
	6.12494	3.81144	3.52284	3.73775	3.82387	7.12493
	8.26324	2.72591	2.12385	3.26316	2.8014	7.26324

## Sheet: Figure 5H
DENV1 Virus titer（PFU/mL）	VRP-Control	RBD-DENV1-NS1	RBD-DENV1-80E	HR-DENV1-NS1	HR-DENV1-80E	PBS-control
	7.58358	2.83187	3.16227	4.50061	4.56426	7.90309
	7.42597	3.36791	4.63682	4.45229	6.26324	6.76592
	7.12493	4.8653	3.12483	4.68424	4.90309	7.68425

## Sheet: Figure 5I
DENV2 Virus titer（PFU/mL）	DREP-Control	RBD-DENV2-NS1	RBD-DENV2-80E	HR1HR2-DENV2-NS1	HR1HR2-DENV2-80E	PBS-control
	6	5.12494	4.69897	5.39794	5.12494	6.56173
	6.01424	5	5.04139	5.22185	5.66901	6.67712
	6.00375	5.14613	4.95424	5.20412	5.34242	6.52222

## Sheet: Figure 5J
DENV2 Virus titer（PFU/mL）	VRP-Control	RBD-DENV2-NS1	RBD-DENV2-80E	HR1HR2-DENV2-NS1	HR1HR2-DENV2-80E	PBS-control
	6.5603	5	5.30103	5	5.11394	6.66667
	6.66901	5.80163	4.95424	4.90309	4.52288	9.04762
	6.625	5.3428	4.69897	5.11394	5.07918	7.61905

## Sheet: Figure 5K
Fold change SINV RNA	PBS-control	RBD-DENV2-NS1	RBD-DENV2-80E	RBD-DENV1-NS1	RBD-DENV1-80E	HR1HR2-DENV2-NS1	HR1HR2-DENV2-80E	HR1HR2-DENV1-NS1	HR1HR2-DENV1-80E	DREP-Control
	1.00289	0.289625	1.04853	1.27439	0.313674	0.0286122	0.0444098	0.0410384	0.471659	0.507737
	1.00262	0.271697	0.756322	0.637324	0.345554	0.266873	0.304596	0.220272	0.411907	0.366426

## Sheet: Figure 5L
Fold change SINV RNA	PBS-control	RBD-DENV2-NS1	RBD-DENV2-80E	RBD-DENV1-NS1	RBD-DENV1-80E	HR1HR2-DENV2-NS1	HR1HR2-DENV2-80E	HR1HR2-DENV1-NS1	HR1HR2-DENV1-80E	VRP-Control
	1.00289	0.121362	0.247618	0.188713	0.477221	0.0873411	0.00393504	0.0113706	0.0731804	0.106662
	1.00262	0.0467906	0.0318475	0.135776	0.140961	0.167461	0.0340335	0.0596795	0.0805333	0.266181
