# Supplementary material for: Sindbis Virus Replicon-Based SARS-CoV-2 and Dengue Combined Vaccine Candidates Elicit Immune Responses and Provide Protective Immunity in Mice
Source: Vaccines (Basel). 2024 Nov 19;12(11):1292. doi: 10.3390/vaccines12111292 (PMC11599113; doi:10.3390/vaccines12111292)
Supplement: Supplementary file 1 [file vaccines-12-01292-s001.zip › Figure 6.xlsx]

## Sheet: Figure 6A
Body weight (g)		DREP-Control					RBD-DENV2-NS1					RBD-DENV2-80E					RBD-DENV1-NS1					RBD-DENV1-80E					HR1HR2-DENV2-NS1					HR1HR2-DENV2-80E					HR1HR2-DENV1-NS1					HR1HR2-DENV1-80E
	0 w	18.13	18.11	18.13	18.13	18.04	18.12	18	18.08	17.98	18.09	18.07	18.01	18.12	18.09	18.03	18.12	18.04	18.13	18.08	17.97	18.11	18.1	18	18.07	17.95	18.07	18.01	18.05	18.08	17.97	18.01	17.97	18.12	17.96	17.99	18.08	18	18.13	18.05	18	17.96	18.03	18	18.1	17.97
	1 w	18.87	17.89	20	20.98	18.89	18.99	19.69	19.44	18.11	19.09	18.75	18.96	19.12	18.75	18.77	19.21	20.12	19.33	18.89	19.38	20.55	19.5	19.33	18.61	19.52	18.75	17.54	19.04	18.29	19.1	19.92	18.46	18.75	18.45	19.74	19.11	19.8	19.97	19.67	19.27	19.26	18.84	19.68	18.77	18.94
	2 w	19.2	18.49	17.89	20.7	19.22	20	21.07	19.5	18.65	20.25	19.13	18.96	19.83	19.36	19.76	18.51	20.27	19.11	19.14	20.04	21.02	20.1	19.41	19.09	20.53	19.05	17.32	20.48	18.5	19.35	20.51	19.07	18.54	18.43	20.82	20.08	19.24	19.77	20.21	19.67	20.58	20	20.82	20.13	19.79
	3 w	20	19.5	22	21.88	20.21	20.2	20.55	21.71	19.29	20.6	20.51	19.82	20.62	20.44	20	19.34	21.96	19.71	19.63	19.82	21.62	20.69	20.17	19.81	21.22	19.25	18.13	20.95	19.86	20.13	20.86	20.3	19.09	19.53	21.48	19.69	19.1	20.09	19.99	19.38	22.46	20.31	21.32	20.04	19.89
	4 w	20.04	19.93	22.11	22	20.67	22.12	20.94	22.65	19.33	20.54	20.87	20.63	20.75	20.3	20.17	19.58	22.05	20.32	20	20.89	23	21.36	20.99	20.77	21.68	19.98	20.28	20.96	20.86	20.75	20.97	20.61	19.73	20.73	22.27	20.77	19.75	20.33	20.82	19.99	21.06	22.43	21.78	20.4	19.95
	5 w	21.73	21.2	22.59	22.13	20.62	21.93	22.32	22.57	19.45	20.77	20.62	20.45	21.09	20.05	20.73	19.78	22.1	20.93	21.24	21.44	23.76	21.01	21.03	22.01	21.94	20.24	18.7	21.34	21.33	22.03	21.66	20.67	19.92	20.99	22.2	21.38	20.71	20.61	21.95	19.53	21.27	21.8	22.14	21.96	21.44

## Sheet: Figure 6B
Body weight (g)		VRP-Control					RBD-DENV2-NS1					RBD-DENV2-80E					RBD-DENV1-NS1					RBD-DENV1-80E					HR1HR2-DENV2-NS1					HR1HR2-DENV2-80E					HR1HR2-DENV1-NS1					HR1HR2-DENV1-80E
	0 w	18.13	18.05	18.09	18.14	18.05	18.09	18.07	18.13	18.05	18.12	18.05	18.07	18.14	18.08	18.05	18.12	18.06	18.1	18.07	18.13	18.08	18.1	18.12	18.05	18.07	18.1	18.07	18.1	18.11	18.11	18.09	18.06	18.09	18.08	18.09	18.14	18.05	18.12	18.13	18.07	18.09	18.05	18.08	18.13	18.06
	1 w	19.7	18.47	19.3	19.1	21.7	19.65	20.23	20.31	18.53	19.79	19.84	19.32	18.86	20.05	21.53	20.06	19.1	19.77	18.79	19.58	20.91	18.56	19.41	18.99	18.2	19.44	19.29	19.51	19.83	19.03	19.42	19.57	18.75	20.76	19.06	19.76	19.96	18.26	18.75	18.02	20.05	20.2	19.02	18.59	19.03
	2 w	20.64	18.85	20	19.64	22.05	19.53	21.36	21.83	19.45	21.37	20.59	19.47	19.34	20.81	22.83	20.69	19.95	20.26	19.6	19.52	21.69	18.46	21.11	19.74	18.11	20.83	20.36	20.82	20.47	19.27	20.3	20.41	19.85	21.41	19.86	20.1	20.5	18.3	18.5	18.42	20.93	20.75	18.6	19.9	20.23
	3 w	20.9	19.25	20.45	20.13	23.49	19.99	22.3	20.91	19.06	21	21.01	20.73	18.79	21.39	22.18	21.04	19.79	21.08	20	20.01	21.82	19.65	20.56	20.5	18.42	20.78	20.12	21	20.83	19.96	19.75	20.28	21.86	21.3	19.94	20.39	20.64	18.52	18.75	19.05	21.84	20.28	19.45	20.76	20.01
	4 w	20.32	19.08	20.66	19.22	22.78	20.76	21.89	20.96	18.73	20.83	22.67	21.02	19.17	20.98	23.16	20	20.45	21	20.67	20.49	20.34	20.45	21	21.63	18.83	22.6	20.65	21.34	20.25	20.27	19.81	21.6	22.15	21.78	20.92	20.56	21.44	18.43	19.11	19.87	22.87	21.33	19.89	20.88	21.05
	5 w	20.82	19.3	21.12	18.4	22.43	20.89	22.76	21	18.84	20.99	20.26	21.46	18.74	21.4	24.01	20.71	20.56	21.34	20.34	20.79	20.62	20.77	20.89	20.51	20.33	21.73	20.3	22.07	20.8	20.67	20.71	21.69	22.47	21.89	22.47	21.99	21.86	18.8	19.29	20.45	23.17	21.78	20.32	21.23	21.64
