# Supplementary material for: Sindbis Virus Replicon-Based SARS-CoV-2 and Dengue Combined Vaccine Candidates Elicit Immune Responses and Provide Protective Immunity in Mice
Source: Vaccines (Basel). 2024 Nov 19;12(11):1292. doi: 10.3390/vaccines12111292 (PMC11599113; doi:10.3390/vaccines12111292)
Supplement: Supplementary file 1 [file vaccines-12-01292-s001.zip › Figure 7.xlsx]

## Sheet: Figure 7B
Percentage change in body weight(%)		VRP-Control						RBD-DV2-80E						HR1HR2-DV2-NS1
	1 d	1	1	1	1	1	1	1	1	1	1	1	1	1	1	1	1	1	1
	2 d	0.999109	0.996651	1.00378	1.01348	0.964421	0.920867	0.994357	0.986429	0.982964	0.972639	1.01428	1.00826	0.954473	0.986401	0.9919	1.00817	1.01702	1.01251
	3 d	0.955437	0.951247	0.983365	0.996854	0.974383	0.913306	1.04628	0.980068	1.04557	1.03442	1.07139	1.0487	1.00106	1.02914	1.08222	0.992215	1.03627	1.06135
	4 d			0.959924	0.963596	0.960152	0.897177	1.03424	0.966073	1.00809	0.988085	1.08514	1.01957	0.97459	0.994172	1.02997	1.00856	1.00666	1.05896
	5 d					0.95019	0.877016	1.00865		1.03833	0.979259	1.09889	1.02043	0.961958	0.970772	1.00162	0.998832	1.00222	1.05122
	6 d									1.05409	0.968468	1.11	1.02478	1.00053	0.99845	1.02471	1.04671	1.01258	1.07147
	7 d											1.11211	1.02348			1.01215	1.04243	1.02443	1.06075

## Sheet: Figure 7C
Symptom score		VRP-Control						RBD-DV2-80E						HR1HR2-DV2-NS1
	1 d	0	0	0	0	0	0	0	0	0	0	0	0	0	0	0	0	0	0
	2 d	0	0	0	0	0	0	0	0	0	0	0	0	0	0	0	0	0	0
	3 d	4	4	2.5	2.5	8.5	8.5	0	0.5	0	0.5	0.5	0	0.5	0	0.5	0	0	0
	4 d	8.5	8.5	3.5	2.5			0.5	0.5	0.5	0.5	8.5	2.5	0.5	0.5	0.5	0.5	0.5	0.5
	5 d			8.5	8.5			0.5	0.5	0.5	0.5		8.5	0.5	0.5	0.5	0.5	0.5	0.5
	6 d							8.5	8.5	0	0			8.5	0	8.5	0.5	0	0.5
	7 d									0	0				0		0	0	0

## Sheet: Figure 7D
Percent surviva		VRP-Control	RBD-DENV2-80E	HR1HR2-DENV2-NS1
	3 d	2	0	0
	4 d	2	1	0
	5 d	2	1	0
	6 d	0	2	2
	7 d	0	0	0

## Sheet: Figure 7E
DENV2 Virus titer(PFU/mL)	VRP-Control	RBD-DENV2-80E	HR1HR2-DENV2-NS1
	7.22185	4.92082	5.68461
	6.5981	4.19021	5.01235
	5.93187	3.88872	4.71253

## Sheet: Figure 7F
DENV2 Virus titer(PFU/mL)	VRP-Control	RBD-DENV2-80E	HR1HR2-DENV2-NS1
	7.12494	5.88461	4.8653
	6.79835	5.10496	4.19485
	7.72497	4.48907	5.09458

## Sheet: Figure 7G
DENV2 Virus titer(PFU/mL)	VRP-Control	RBD-DENV2-80E	HR1HR2-DENV2-NS1
	8.94196	5.60206	6.30103
	7.1542	4.01568	4.69842
	7.84165	5.91699	5.96948

## Sheet: Figure 7H
DENV2 Virus titer(PFU/mL)	VRP-Control	RBD-DENV2-80E	HR1HR2-DENV2-NS1
	6.1271	4.75333	5.05436
	5.90723	4.12334	4.98082
	5.43287	3.88783	4.08915
